# Supplementary material for: House sparrows do not show a diel rhythm in double-strand DNA damage in erythrocytes
Source: PeerJ. 2024 Oct 25;12:e18375. doi: 10.7717/peerj.18375 (PMC11514765; doi:10.7717/peerj.18375)
Supplement: Supplemental Information 2 — All data for Figure 1 (Experiment 1). [file peerj-12-18375-s002.csv]

Bird	Time	Time24	TailMoment	UricAcid
f558	midnight	0	44.51624247	10.2
f587	midnight	0	53.74360797	8.8
m107	midnight	0	31.22354843	5.4
m155	midnight	0	41.37046782	14.8
m261	midnight	0	56.42383573	7.8
m374	midnight	0	30.69962351	12.6
m389	midnight	0	38.28749857	8.7
m411	midnight	0	44.53383992	5.3
m442	midnight	0	38.753956	7.2
m539	midnight	0	44.95526261	6.2
f558	4am	4	47.79046439	6.6
f587	4am	4	41.25695306	6.4
m107	4am	4	42.80731859	5.5
m155	4am	4	36.43180455	4.8
m261	4am	4	25.08976001	3.1
m389	4am	4	40.21342778	5.5
m411	4am	4	39.79839499	7.9
m442	4am	4	48.21315502	3.4
m539	4am	4	42.84435109	5.4
f558	8am	8	43.17143018	8.8
f587	8am	8	38.3458312	8.9
m107	8am	8	40.47797885	6.8
m155	8am	8	42.68086092	6.2
m261	8am	8	46.41630341	9.6
m374	8am	8	31.10473829	10.6
m389	8am	8	29.74333572	10.3
m411	8am	8	37.27148564
m442	8am	8	32.75395291	7.2
m539	8am	8	35.90006494	9.5
f558	noon	12	50.68747528	9.8
f587	noon	12	45.14630752	11.3
m107	noon	12	32.61246971	7.8
m155	noon	12		14.1
m261	noon	12	38.84942238	13.9
m374	noon	12	40.00732582	18.2
m389	noon	12	38.37555447	14.1
m411	noon	12	33.60436872	15.9
m442	noon	12	41.25165102	12.1
m539	noon	12	33.02400997	14.5
f558	4pm	16	60.13355595	5.5
f587	4pm	16	39.81598769	11
m107	4pm	16	20.25569204	13.5
m155	4pm	16	35.89954858	14
m261	4pm	16	39.10953871	14
m374	4pm	16	44.47160924	15.6
m389	4pm	16	40.40802896	10.5
m411	4pm	16	38.13616342	10.1
m442	4pm	16	33.2963693	12.6
m539	4pm	16	31.3696082	8.9
f558	8pm	20	53.79994147	8.8
f587	8pm	20	39.54134873	8.9
m107	8pm	20	28.69927671	6.4
m155	8pm	20	42.82763707	8.8
m261	8pm	20	31.14305695	9.8
m374	8pm	20	31.58666621	12
m389	8pm	20	43.4050734	10.4
m411	8pm	20	35.37045526	6.3
m442	8pm	20	48.5914234	4.4
m539	8pm	20	29.17399411	10.7
