# Supplementary material for: House sparrows do not show a diel rhythm in double-strand DNA damage in erythrocytes
Source: PeerJ. 2024 Oct 25;12:e18375. doi: 10.7717/peerj.18375 (PMC11514765; doi:10.7717/peerj.18375)
Supplement: Supplemental Information 3 — All data for Figure 2 (Experiment 2). [file peerj-12-18375-s003.csv]

Total_Light	Type	Bird	Tissue	AvgTailMoment	Initial Comets
9	Resonance	512	AF	3.243956585
9	Resonance	344	AF
9	Resonance	272	AF	16.12578156
9	Resonance	456	AF	7.321095466
9	Resonance	385	AF	10.4716173
9	Resonance	255	AF	13.6195
9	Resonance	290	AF	22.6790913
9	Resonance	556	AF	6.531531489
9	Resonance	407	AF	24.65598914
12	Resonance	317	AF	0.398630457
12	Resonance	458	AF	4.892128446
12	Resonance	597	AF	8.183421929
12	Resonance	599	AF	8.390407072
12	Resonance	489	AF	8.417533231
12	Resonance	484	AF	13.19129766
12	Resonance	564	AF	15.1723092
12	Resonance	109	AF	21.07439399
12	Resonance	461	AF	29.16314803
12	Natural	B22	AF	24.71251398
12	Natural	B23	AF	28.58393482
12	Natural	B21	AF	53.8724947
12	Natural	B20	AF	41.55418727
12	Natural	B24	AF	60.73144862
9	Natural	B16	AF	8.351716183
9	Natural	B9	AF	17.25804743
9	Natural	B15	AF	14.92850738
9	Natural	B12	AF	14.3782565
9	Natural	B10	AF	12.49183719
9	Natural	B11	AF	11.59057121
9	Natural	B13	AF	10.1369254
9	Resonance	272	B	7.962316927	26.94761243
9	Resonance	456	B	22.12073524	42.15922402
9	Resonance	290	B	10.82580375	37.20045196
9	Resonance	512	B	20.9686745
9	Resonance	344	B	17.80500407	12.82690638
9	Resonance	556	B	2.595334776	27.81465294
9	Resonance	407	B	8.344070387	37.26526262
9	Resonance	255	B	10.80551518	10.03797775
9	Resonance	385	B	24.09162504	37.03225792
12	Resonance	461	B	4.503881392
12	Resonance	484	B	4.58674538	30.19758291
12	Resonance	597	B	5.813678932	52.94949248
12	Resonance	109	B	6.439465798	13.47234612
12	Resonance	317	B	7.406855835	30.13079024
12	Resonance	489	B	8.402305189	37.24870628
12	Resonance	458	B	12.64120224	21.93132754
12	Resonance	564	B	13.70874715	46.69325387
12	Resonance	599	B	19.72695591	28.49718517
12	Natural	B21	B	15.10672937
12	Natural	B22	B	42.40397964
12	Natural	B24	B	35.22116388
12	Natural	B23	B	27.29857012
12	Natural	B20	B	28.27052994
9	Natural	B15	B	7.74559684
9	Natural	B11	B	23.07693452
9	Natural	B16	B	5.107965
9	Natural	B9	B	2.61546238
9	Natural	B13	B	10.13549623
9	Natural	B14	B	12.2799933
9	Natural	B12	B	25.7243331
9	Natural	B10	B	8.665221831
9	Resonance	290	Hi	15.45903417
9	Resonance	512	Hi	28.43875249
9	Resonance	272	Hi	6.302875648
9	Resonance	385	Hi	7.444819889
9	Resonance	407	Hi	10.12067037
9	Resonance	456	Hi	8.420700716
9	Resonance	255	Hi	16.33393314
9	Resonance	344	Hi	15.90192243
9	Resonance	556	Hi	10.50577305
12	Resonance	484	Hi	15.70038479
12	Resonance	597	Hi	16.67314008
12	Resonance	109	Hi	22.77988419
12	Resonance	461	Hi	23.21258639
12	Resonance	489	Hi	24.88870058
12	Resonance	458	Hi	25.86481067
12	Resonance	564	Hi	26.11674645
12	Resonance	599	Hi	29.57888099
12	Resonance	317	Hi	30.59296283
12	Natural	B22	Hi	42.07612027
12	Natural	B20	Hi	30.62579189
12	Natural	B23	Hi	52.92939652
12	Natural	B21	Hi	51.514404
12	Natural	B24	Hi	41.95605136
9	Natural	B16	Hi	11.21082936
9	Natural	B11	Hi	12.86504994
9	Natural	B12	Hi	14.64058649
9	Natural	B10	Hi	2.587638425
9	Natural	B14	Hi	4.432895114
9	Natural	B15	Hi	3.566674345
9	Natural	B13	Hi	14.89151088
9	Natural	B9	Hi	5.833108221
9	Resonance	385	Hy	6.828077352
9	Resonance	512	Hy	18.02228201
9	Resonance	255	Hy	21.59294584
9	Resonance	344	Hy	11.74165251
9	Resonance	407	Hy	37.0967043
9	Resonance	290	Hy	17.36958798
9	Resonance	556	Hy	22.40147822
9	Resonance	456	Hy	11.50356301
9	Resonance	272	Hy	23.21751019
12	Resonance	458	Hy	5.891778215
12	Resonance	461	Hy	9.373352818
12	Resonance	484	Hy	9.737745149
12	Resonance	489	Hy	18.96317645
12	Resonance	109	Hy	23.0070029
12	Resonance	317	Hy	23.62990635
12	Resonance	564	Hy	24.09064168
12	Resonance	597	Hy	27.61047012
12	Resonance	599	Hy	32.15321874
12	Natural	B21	Hy	17.84992735
12	Natural	B20	Hy	26.94307631
12	Natural	B24	Hy	40.65688119
12	Natural	B22	Hy	23.28541962
12	Natural	B23	Hy	31.50124255
9	Natural	B10	Hy	9.0471128
9	Natural	B15	Hy	9.219790956
9	Natural	B16	Hy	11.85827012
9	Natural	B9	Hy	0.949571999
9	Natural	B12	Hy	15.32345408
9	Natural	B11	Hy	15.33915388
9	Natural	B14	Hy	13.10591484
9	Natural	B13	Hy	10.77046151
9	Resonance	272	L	30.24591457
9	Resonance	385	L	25.63731598
9	Resonance	290	L	31.15928044
9	Resonance	456	L	12.20214192
9	Resonance	344	L	17.74350453
9	Resonance	556	L	24.81515026
9	Resonance	407	L	28.22574846
9	Resonance	512	L	24.16523453
9	Resonance	255	L	25.44124722
12	Resonance	597	L	20.13063336
12	Resonance	458	L	22.52923796
12	Resonance	317	L	24.29584865
12	Resonance	489	L	25.43925006
12	Resonance	461	L	26.40630808
12	Resonance	484	L	27.13177464
12	Resonance	564	L	40.02605913
12	Resonance	109	L	44.62198186
12	Resonance	599	L	46.01945623
12	Natural	B24	L	25.63813468
12	Natural	B21	L	49.10229733
12	Natural	B20	L	24.72312516
12	Natural	B22	L	37.75373051
12	Natural	B23	L	58.16292994
9	Natural	B9	L	16.62924446
9	Natural	B11	L	12.59681817
9	Natural	B12	L	11.72409472
9	Natural	B13	L	14.44705595
9	Natural	B16	L	16.88942374
9	Natural	B14	L	6.810997113
9	Natural	B15	L	17.72979091
9	Natural	B10	L	11.77832076
