# Supplementary material for: House sparrows do not show a diel rhythm in double-strand DNA damage in erythrocytes
Source: PeerJ. 2024 Oct 25;12:e18375. doi: 10.7717/peerj.18375 (PMC11514765; doi:10.7717/peerj.18375)
Supplement: Supplemental Information 4 [file peerj-12-18375-s004.csv]

Tissue	Text	Text_x	Text_y	Line_x	Line_xend	Line_y	Line_yend
B	*	1.5	44	1	2	42	42
AF	*	1.5	54	1	2	52	52
Hi	*	1.5	54	1	2	52	52
Hy	*	3.5	28	3	4	26	26
L	*	3.5	32	3	4	30	30
