# Supplementary material for: House sparrows do not show a diel rhythm in double-strand DNA damage in erythrocytes
Source: PeerJ. 2024 Oct 25;12:e18375. doi: 10.7717/peerj.18375 (PMC11514765; doi:10.7717/peerj.18375)
Supplement: Supplemental Information 5 — All data for Figure 3 (Experiment 2). [file peerj-12-18375-s005.csv]

LightCycle	Bird	Time	Weight	Cort	Comets
4.5:7.5	272	Pre-resonance	24	8.119	26.94761243
4.5:7.5	456	Pre-resonance	25	5.237	42.15922402
4.5:7.5	290	Pre-resonance	24	12.52	37.20045196
4.5:7.5	512	Pre-resonance	26	2.445
4.5:7.5	344	Pre-resonance	24.5	7.497	12.82690638
4.5:7.5	556	Pre-resonance	24	9.509	27.81465294
4.5:7.5	407	Pre-resonance	22.5		37.26526262
4.5:7.5	255	Pre-resonance	22	9.816	10.03797775
4.5:7.5	385	Pre-resonance	23	8.546	37.03225792
6:6	461	Pre-resonance	28
6:6	484	Pre-resonance	24	10.16	30.19758291
6:6	597	Pre-resonance	26.5	15.25	52.94949248
6:6	109	Pre-resonance	20.5	11.14	13.47234612
6:6	317	Pre-resonance	26	4.244	30.13079024
6:6	489	Pre-resonance	20.5	5.271	37.24870628
6:6	458	Pre-resonance	25.5	0.554	21.93132754
6:6	564	Pre-resonance	27.5	6.241	46.69325387
6:6	599	Pre-resonance	24.5	6.949	28.49718517
4.5:7.5	272	Post-resonance	23.5	10.34	7.962316927
4.5:7.5	456	Post-resonance	25	22.54	22.12073524
4.5:7.5	290	Post-resonance	24	47.02	10.82580375
4.5:7.5	512	Post-resonance	24.5	6.121	20.9686745
4.5:7.5	344	Post-resonance	23.5		17.80500407
4.5:7.5	556	Post-resonance	25	9.98	2.595334776
4.5:7.5	407	Post-resonance	23	8.591	8.344070387
4.5:7.5	255	Post-resonance	22	19.95	10.80551518
4.5:7.5	385	Post-resonance	23	17.25	24.09162504
6:6	461	Post-resonance	27	46.56	4.503881392
6:6	484	Post-resonance	24.5	11.5	4.58674538
6:6	597	Post-resonance	23.5	22.45	5.813678932
6:6	109	Post-resonance	24.5	10.12	6.439465798
6:6	317	Post-resonance	25.5	14.19	7.406855835
6:6	489	Post-resonance	25.5	14.97	8.402305189
6:6	458	Post-resonance	25.5	17.18	12.64120224
6:6	564	Post-resonance	23	16.86	13.70874715
6:6	599	Post-resonance	25	16.15	19.72695591
