# Supplementary material for: House sparrows do not show a diel rhythm in double-strand DNA damage in erythrocytes
Source: PeerJ. 2024 Oct 25;12:e18375. doi: 10.7717/peerj.18375 (PMC11514765; doi:10.7717/peerj.18375)
Supplement: Supplemental Information 6 — All data for Figure 4 (Experiment 2). [file peerj-12-18375-s006.csv]

Total_light	LightCycle	Bird	Weight
9	4.5:7.5	255	308.5
9	4.5:7.5	272	78.4
9	4.5:7.5	290	6.4
9	4.5:7.5	344	46.4
9	4.5:7.5	385	82.9
9	4.5:7.5	407	192.6
9	4.5:7.5	456	202.6
9	4.5:7.5	512	77.1
9	4.5:7.5	556	66.2
12	6:6	109	600.7
12	6:6	317	262.1
12	6:6	458	557.4
12	6:6	461	114.7
12	6:6	484	124
12	6:6	489	368.4
12	6:6	564	503.8
12	6:6	597	457.4
12	6:6	599	109.2
